# Supplementary material for: Three New Dipeptide and Two New Polyketide Derivatives from the Mangrove-Derived Fungus Talaromyces sp.: Antioxidant Activity of Two Isolated Substances
Source: Mar Drugs. 2024 Dec 14;22(12):559. doi: 10.3390/md22120559 (PMC11677792; doi:10.3390/md22120559)
Supplement: Supplementary file 1 [file marinedrugs-22-00559-s001.zip]

Archive with 1 entries (1 files):
- marinedrugs-3364752-supplementary.pdf
